# Supplementary material for: Non-canonical protein-DNA interactions identified by ChIP are not artifacts
Source: BMC Genomics. 2013 Apr 15;14:254. doi: 10.1186/1471-2164-14-254 (PMC3738151; doi:10.1186/1471-2164-14-254)
Supplement: Additional file 1 — Control ChIP/qPCR data using an untagged strain. [file 1471-2164-14-254-S1.xls]

## Sheet: Sigma 32 control ChIP
			Occupancy Units
			Averages for 3 Replicates				Standard Deviations for 3 Replicates
			no heat shock	heat shock			no heat shock	heat shock		Untagged control ChIP/qPCR for σ32
		dnaK	0.05968	0.225204		dnaK	0.165384	0.697679
		ygcI	-0.169586	-0.000359848		ygcI	0.0943079	0.525078
		ybjX	0.131165	-0.0464685		ybjX	0.0812744	0.47976
		tdk/ychG	-0.0740653	-0.0899881		tdk/ychG	0.128861	0.466939
		b2084	-0.115033	-0.203035		b2084	0.0211012	0.414676

## Sheet: AraC control ChIP
			Occupancy Units
			Averages for 3 Replicates		Standard Deviations for 3 Replicates
		araB	0.391622		0.179231		Untagged control ChIP/qPCR for AraC
		araE	0.343826		0.111583
		araF	0.292699		0.0114648
		dcp	0.425351		0.17381
		ytfQ	n.d.		n.d.
		ydeN	0.492305		0.164464
